# Supplementary material for: Spatial and Single‐Cell Transcriptomics Unraveled Spatial Evolution of Papillary Thyroid Cancer
Source: Adv Sci (Weinh). 2024 Nov 14;12(2):2404491. doi: 10.1002/advs.202404491 (PMC11727256; doi:10.1002/advs.202404491)
Supplement: Supplementary file 2 — Supporting Information [file ADVS-12-2404491-s003.xlsx]

## Sheet: Sheet1
Cibersortx_LM22	LM22_B_cells_naive	ABCB4	ADAM28	BACH2	BCL7A	BEND5	BRAF	CD19	CD22	CD37	CD69	CD72	CD79A	CD79B	CR2	FAIM3	FCRL2	FRK	GPR18	HHEX	HLA-DOB	IL4R	KIAA0226L	LINC00921	MEP1A	MICAL3	MS4A1	NIPSNAP3B	P2RX5	PSG2	RALGPS2	RASGRP2	SLC12A1	STAP1	TCL1A	UGT1A8	VPREB3	ZNF286A
Cibersortx_LM22	LM22_B_cells_memory	AIM2	BANK1	BLK	FCGR2B	IFNA10	IL7	LHCGR	LY86	NMBR	NPIPB15	PNOC	SP140	SPIB	TNFRSF13B	TRAF4
Cibersortx_LM22	LM22_Plasma_cells	ABCB9	AMPD1	ANGPT4	ATXN8OS	C11orf80	CCR10	CD27	CD38	DENND5B	EAF2	GNG7	GPR25	GUSBP11	HIST1H2AE	HIST1H2BG	IGHD	IGHE	IGHM	IGKC	IGLL3P	KCNA3	KCNG2	LOC100130100	MAN1A1	MANEA	MAST1	MROH7	MZB1	PAX7	PDK1	RASGRP3	REN	SIK1	SPAG4	ST6GALNAC4	TGM5	TMEM156	TNFRSF17	UGT2B17
Cibersortx_LM22	LM22_T_cells_CD8	CD3G	CD8A	CD8B	CRTAM	KLRC4	LIME1	PIK3IP1	TRAV12-2
Cibersortx_LM22	LM22_T_cells_CD4_naive	ANKRD55	ATHL1	BCL11B	BFSP1	DSC1	EPHA1	FLJ13197	FLT3LG	GAL3ST4	GALR1	GRAP2	IL7R	ITK	LEF1	LY9	MAP4K2	MAP9	RPL3P7	SERGEF	TCF7	UBASH3A	VILL	WNT7A	ZNF204P	ZNF324
Cibersortx_LM22	LM22_T_cells_CD4_memory_resting	CCR6	CD3E	CD40LG	CD6	DPP4	EPB41	ETS1	FBXL8	PBXIP1	RASA3	RCAN3	RPL10L	TRAT1	TRAV13-1	TRAV13-2	ZFP36L2
Cibersortx_LM22	LM22_T_cells_CD4_memory_activated	CD28	CDC25A	CXCR6	IFNG	IL17A	IL26	IL2RA	IL3	IL4	IL9	ORC1	RRP9	SKA1
Cibersortx_LM22	LM22_T_cells_follicular_helper	CA8	CD2	CD3D	CHI3L2	CXCL13	CXCR5	DGKA	FZD3	ICA1	ICOS	IL21	LAT	LCK	MAP4K1	PASK	PDCD1	PTPRCAP	SH2D1A	SIRPG	SLC7A10	ST8SIA1	TRAC	TRIB2	TSHR	ZAP70	ZBTB10
Cibersortx_LM22	LM22_T_cells_regulatory_Tregs	ACAP1	BARX2	CD5	CD7	CD70	CEMP1	CLEC2D	CRISP3	CTLA4	EFNA5	FOXP3	FRMD8	GPR1	GPR171	GPR19	GYPE	HIC1	HMGB3P30	KIRREL	LAIR2	LILRA4	LOC126987	LTB	MBL2	NPAS1	NTN3	PCDHA5	PLCH2	PMCH	PTPRG	RYR1	SEC31B	SEPT5	SIT1	SKAP1	SPOCK2	SSX1	TNFRSF11A	TNFRSF4	TRAV21	TRAV8-6	TRAV9-2	TRBC1	TYR
Cibersortx_LM22	LM22_T_cells_gamma_delta	BRSK2	CCL5	CCR5	CD160	CD96	CDH12	CLCA3P	COLQ	CST7	CXorf57	DUSP2	GZMK	KLRG1	MAGEA11	TARDBPP1	TRDC	ZNF442
Cibersortx_LM22	LM22_NK_cells_resting	CAMP	CD247	CD300A	CDHR1	DEFA4	GZMH	GZMM	IL18RAP	KLRB1	KLRC3	KLRD1	KLRF1	KLRK1	NAALADL1	PLEKHF1	PVRIG	S1PR5	TBX21	TEP1	TTC38	ZBP1	ZNF135
Cibersortx_LM22	LM22_NK_cells_activated	APOBEC3G	CCL4	CCND2	CDK6	CTSW	FASLG	GNLY	GZMA	GZMB	IL12RB2	IL2RB	KIR2DL1	KIR2DL4	KIR2DS4	KIR3DL2	LTA	NCR3	NKG7	PRF1	PRR5L	PTGDR	PTGER2	TNFSF14	TXK
Cibersortx_LM22	LM22_Monocytes	ASGR1	ASGR2	CCR2	CD1D	CD33	CFP	CLEC7A	FCN1	HPSE	NLRP3	S100A12	UPK3A	VNN1
Cibersortx_LM22	LM22_Macrophages_M0	BHLHE41	CCDC102B	CHI3L1	COL8A2	CSF1	CXCL5	CYP27A1	DCSTAMP	GPC4	HK3	IGSF6	MARCO	MMP9	PLA2G7	PPBP
Cibersortx_LM22	LM22_Macrophages_M1	ACHE	ADAMDEC1	APOL3	APOL6	ARRB1	CASP5	CCL19	CCL8	CCR7	CD40	CXCL10	CXCL11	CXCL9	CYP27B1	EBI3	HCK	HESX1	IDO1	IFI44L	IRF8	KIAA0754	LAG3	LILRA3	LILRB2	NOD2	PLA1A	PTGIR	RASSF4	SIGLEC1	SLAMF1	SLC2A6	SOCS1	TLR7	TLR8	TNFAIP6	TNIP3	TRPM4	ZBTB32
Cibersortx_LM22	LM22_Macrophages_M2	AIF1	CCL13	CCL14	CCL18	CCL23	CD180	CD209	CD4	CD68	CLEC10A	CLEC4A	CRYBB1	FES	FRMD4A	GGT5	HNMT	HRH1	MS4A6A	NME8	NPL	RENBP	SLC15A3	WNT5B
Cibersortx_LM22	LM22_Dendritic_cells_resting	ACP5	ALOX15	C1orf54	CD1A	CD1B	CD1C	CD1E	DHRS11	EGR2	FAM198B	FCER2	FLVCR2	FPR3	FZD2	GSTT1	HLA-DQA1	MMP12	PPFIBP1	RNASE6	SCN9A	SLAMF8	TREM2
Cibersortx_LM22	LM22_Dendritic_cells_activated	ARHGAP22	BIRC3	CCL17	CCL22	CD80	CD86	CHST7	CLIC2	DHX58	ETV3	HTR2B	IL12B	KYNU	LAMP3	MAP3K13	MSC	PDCD1LG2	RSAD2	SLCO5A1	TMEM255A
Cibersortx_LM22	LM22_Mast_cells_resting	ADAMTS3	ADRB2	BMP2K	BPI	CEACAM8	CPA3	CTSG	ELANE	FAM124B	FAM174B	FCER1A	GFI1	HOXA1	HPGDS	LTC4S	MS4A2	MS4A3	P2RX1	PAQR5	RAB27B	SEPT8	STXBP6
Cibersortx_LM22	LM22_Mast_cells_activated	ATP8B4	AZU1	CCL1	CCL20	CCL7	CMA1	CSF2	CXCL3	HDC	IL18R1	IL1A	IL1B	IL1RL1	IL5	LINC00597	MARCH3	MYB	NOX3	NTRK1	PRG2	RGS13	SLC12A8	TEC	TPSAB1
Cibersortx_LM22	LM22_Eosinophils	BCL2A1	C3AR1	CCR3	CD244	CLC	DACH1	DAPK2	DEPDC5	EMR1	EMR3	EPN2	FOSB	GIPR	GPR183	GPR65	GPR97	IL5RA	KRT18P50	LRMP	NCF2	NR4A3	OSM	P2RY10	P2RY14	P2RY2	PDE6C	PKD2L2	RGS1	RNASE2	RRP12	SAMSN1	SMPD3	SMPDL3B	ST3GAL6	TRPM6	ZNF165	ZNF222
Cibersortx_LM22	LM22_Neutrophils	ALOX5	APOBEC3A	AQP9	BST1	BTNL8	C5AR1	C5AR2	CDA	CEACAM3	CHST15	CREB5	CSF3R	CXCR1	CXCR2	DPEP2	EMR2	FAM212B	FAM65B	FCGR3B	FFAR2	FPR1	FPR2	HAL	HSPA6	LILRA2	LST1	MAK	MEFV	MGAM	MMP25	MNDA	MXD1	NFE2	P2RY13	PADI4	PGLYRP1	PLEKHG3	QPCT	REPS2	SELL	STEAP4	TLR2	TNFRSF10C	TREM1	TREML2	VNN2	VNN3
PanglaoDB	PLDB_Epithelial	CD24	CDH1	KRT7	MUC1	KRT14	KRT3	ANPEP	SCGB1A1	KRT13	TP63	EPCAM	CLDN1	OCLN
PanglaoDB	PLDB_Stromal	COL15A1	GDF10	COL4A1	BMP4	WNT2	BMP5
PanglaoDB	PLDB_Fibroblasts	FLI1	CELA1	LOX	PDGFRB	P4HA1	CCR2	PRKCD	CTHRC1	COL15A1	GJB2	VTN	ITIH5	LUM	DPT	POSTN	MMP14	COL6A2	FABP4	ASPN	ANGPTL2	EFEMP1	SCARA5	IGFBP3	DPEP1	ADAMTS5	COL5A1	CD248	PI16	TNXB	MMP2	COL14A1	IGFBP6	COL5A2	FBN1	FKBP10	WIF1	SNHG18	CDH11	PTCH1	FBLN2	IGF1	PRRX1	COL6A3	CTSK	C1S	GREM1	SPON2	TCF21
PanglaoDB	PLDB_Smooth.muscle	ACTA2	CNN1	HEXIM1	TAGLN	RGS5	WFDC1	NOTCH3	RPRM	DES	FHL2	FBLN5	LOX	NF2	ANGPT1	CRABP1	MYH11	FABP4	ACTC1	ANKRD1	PDE4DIP	LMO7	MYH6	NEXN	ACTG2	MUSTN1	SOD3	HSPB6	RRAD	LMOD1	ITGA1	SPEG	EHD2	RBPMS2	MAP3K7CL	SLC38A11	GJA4	LGR6	MSRB3	AKT2	RASL12	ZBTB44	WWP2	SSPN	OTUD1	FAS	VASN	PDGFD	SMOC1
PanglaoDB	PLDB_Adipocytes	SLC36A2	P2RX5	LEP	UCP1	CIDEA	PRDM16	LHX8	EPSTI1	MC2R	FFAR2	PIKFYVE	CYP11B2	TLR2	TLR4	ADRB1	ADRB2	ADRB3	FABP4	TNFRSF9	TBX1	TMEM26	TCF21	ADIPOQ	CFD	ACVR1C	SLC2A4	LPIN1	PLIN1	PCK1	PPARG	RETN	MEST	ADM2	STAT6	TFE3	CPPED1	CAVIN1	AGT	SLC1A5	ACSL1	CAR3	BCAT2	PNPLA2	CIDEC	CDO1	APOC1	MMP2	POSTN
PanglaoDB	PLDB_Endothelial	BMX	EHD3	PECAM1	ICAM1	ITGB3	SELE	VCAM1	MCAM	PROCR	TEK	FLT4	APLN	VWF	NOS3	THBD	PLVAP	ACKR1	SLCO1C1	TMEM100	ADGRF5	ABCB1A	ABCG2	PODXL	NOSTRIN	MFSD2A	ACVRL1	AQP1	MYLK	RASIP1	FLI1	TIE1	APLNR	NRP2	ADAMTS1	RPRM	FABP4	GPIHBP1	FHL2	LOX	KLK1	ARHGEF15	CARD10	CLEC14A	DLL4	ESM1	EXOC3L	GIMAP5	MMRN2
PanglaoDB	PLDB_Pericytes	PECAM1	PDGFRB	CSPG4	ANPEP	ACTA2	DES	RGS5	ABCC9	KCNJ8	CD248	DLK1	TEK	NOTCH3	ANGPT1	ZIC1	HIGD1B	MCAM	COLEC11	VTN	STEAP4	ATP13A5	AOC3	ANGPT2	INPP4B	VIM	PTH1R	IFITM1	TBX18	NT5E	MFGE8	ALPL	COL1A1	MYO1B	COG7	P2RY14	HEYL	GNB4	MSX1	CTGF
PanglaoDB	PLDB_Parathyroid	KL	CASR	VDR	FGFR1	CYP27B1	LRP2	PTH	RAB3A
PanglaoDB	PLDB_Thyroid.follicular	TG	IYD	PRLR	TPO	DIO1	SLC26A7	SLC16A11	FOXE1	MUC5AC
GEPIA2, TCGA_DEG.xlsx	GEPIA2_TCGA_THCA_up	S100A6	FN1	NPC2	SERPINA1	ANXA1	RP11-40C6.2	S100A1	SLC34A2	CTSH	LGALS3	SDC4	CITED1	KRT19	MDK	DUSP6	TNFRSF12A	CTB-63M22.1	APOC1	SFTPB	TACSTD2	PDLIM4	ZCCHC12	CLDN1	CCND1	CST6	C19orf33	SLPI	XIST	CHI3L1	CD55	PROS1
GEPIA2, TCGA_DEG.xlsx	GEPIA2_TCGA_THCA_down	AHSA2	AKAP8L	AP1G2	APOD	ARGLU1	ATHL1	C1QTNF1	C1R	C1S	C7	CCL14	CCL21	CCNL1	CCNL2	CFD	CLASRP	COL6A1	CORO6	CRABP1	DCN	EFEMP1	PLEKHH1	RAP1GAP	FBLN1	HOOK2	SOD3	TNS2	TPO	PILRB	PLCG1	MT1G	PAX8	RPS4Y1	SERPINF1	PNISR	PAN2	MAN2C1	FAM193B	SLC26A7	TAGLN	SPARCL1	TFF3	INPPL1	NDRG2	NNMT	MBD6	LENG8	MAT2A
[truncated: 146 more columns]
