# Supplementary material for: Spatial and Single‐Cell Transcriptomics Unraveled Spatial Evolution of Papillary Thyroid Cancer
Source: Adv Sci (Weinh). 2024 Nov 14;12(2):2404491. doi: 10.1002/advs.202404491 (PMC11727256; doi:10.1002/advs.202404491)
Supplement: Supplementary file 3 — Supporting Information [file ADVS-12-2404491-s001.zip]

Archive with 10 entries (9 files):
- advs202404491-sup-0003-cif/
- advs202404491-sup-0003-cif/code.cellchat.Rmd
- advs202404491-sup-0003-cif/code.DEG.Rmd
- advs202404491-sup-0003-cif/code.initiation.Rmd
- advs202404491-sup-0003-cif/code.plotting.Rmd
- advs202404491-sup-0003-cif/code.projection.Rmd
- advs202404491-sup-0003-cif/code.sc.Rmd
- advs202404491-sup-0003-cif/code.scoring.Rmd
- advs202404491-sup-0003-cif/code.st.Rmd
- advs202404491-sup-0003-cif/code.stLearn.Rmd
