# Supplementary material for: Spatial and Single‐Cell Transcriptomics Unraveled Spatial Evolution of Papillary Thyroid Cancer
Source: Adv Sci (Weinh). 2024 Nov 14;12(2):2404491. doi: 10.1002/advs.202404491 (PMC11727256; doi:10.1002/advs.202404491)
Supplement: Supplementary file 3 — Supporting Information [file ADVS-12-2404491-s001.zip › advs202404491-sup-0003-cif/code.cellchat.Rmd]

---
title: "CellChat: cell-cell interaction or communication. https://github.com/sqjin/CellChat"
output:
  pdf_document: default
  html_document:
    df_print: paged
---

```{r}
saveRDS(object = cellchat, file = "output/cellchat/st_2_CA/cellchat.st_2_CA.rds")

saveRDS(object = cellchat, file = "output/cellchat/cellchat.st_1_CA_st_2_CA.rds")

saveRDS(object = cellchat, file = "output/cellchat/st_1_CA/cellchat.st_1_CA_segmentation.rds")
```

```{r}
library(CellChat)
library(patchwork)
library(NMF)
library(ggalluvial)
library(ComplexHeatmap)
options(stringsAsFactors = FALSE)
```

```{r}
obj.temp <- subset(st.obj.merge, subset = orig.ident == "st_1_CA" & cell.type %in% c("Epith", "PTC_c2", "PTC_c4", "PTC_c6", "Macrophage", "Fibroblast", "pan.Stromal"))

obj.temp$seg.from.SPATA_st_1_CA[obj.temp$cell.type == "Macrophage"] <- "Macrophage"
obj.temp$seg.from.SPATA_st_1_CA[obj.temp$cell.type == "Fibroblast"] <- "Fibroblast"
obj.temp$seg.from.SPATA_st_1_CA[obj.temp$cell.type == "pan.Stromal"] <- "pan.Stromal"

obj.temp$seg.from.SPATA_st_1_CA[obj.temp$seg.from.SPATA_st_1_CA == "st_1_CA_RO0"] <- "R0"
obj.temp$seg.from.SPATA_st_1_CA[obj.temp$seg.from.SPATA_st_1_CA == "st_1_CA_RO1"] <- "R1"
obj.temp$seg.from.SPATA_st_1_CA[obj.temp$seg.from.SPATA_st_1_CA == "st_1_CA_RO2"] <- "R2"
obj.temp$seg.from.SPATA_st_1_CA[obj.temp$seg.from.SPATA_st_1_CA == "st_1_CA_RO3"] <- "PTC_c4"

obj.temp <- subset(obj.temp, subset = seg.from.SPATA_st_1_CA != "st_1_CA_none")
obj.temp$cell.type <- obj.temp$seg.from.SPATA_st_1_CA

mypalette <- c("R0"="#FDAF91FF", "R2"="#FF60AF", "PTC_c4"="#00F5FF", "R1"="#ED0000FF", "Macrophage"="blue", "Fibroblast"="#B15928", "pan.Stromal"="black")

SpatialPlot(obj.temp, slot = "data", group.by = "cell.type", cols = mypalette, image.alpha = 1, pt.size.factor = 1.3, crop = F, combine = F, label = F)
```


```{r}

cellchat_create <- function(
  obj
){
data.input <- as.matrix(obj@assays$Spatial@data)
meta <- data.frame(labels = obj@meta.data$cell.type, row.names = rownames(obj@meta.data))
cell.use <- rownames(meta)

cellchat <- createCellChat(object = data.input, meta = meta, group.by = "labels")

CellChatDB <- CellChatDB.human # use CellChatDB.mouse if running on mouse data
# showDatabaseCategory(CellChatDB)
# dplyr::glimpse(CellChatDB$interaction)

CellChatDB.use <- CellChatDB # use all CellChatDB
# CellChatDB.use <- subsetDB(CellChatDB, search = "Secreted Signaling") # use Secreted Signaling

cellchat@DB <- CellChatDB.use # set the used database in the object


cellchat <- subsetData(cellchat) # subset the expression data of signaling genes for saving computation cost
future::plan("multiprocess", workers = 4)
cellchat <- identifyOverExpressedGenes(cellchat)
cellchat <- identifyOverExpressedInteractions(cellchat)
cellchat <- projectData(cellchat, PPI.human)

return(cellchat)

}

obj.temp <- subset(st.obj.merge, subset = orig.ident == "st_2_CA")

cellchat <- cellchat_create(obj.temp)


cellchat <- computeCommunProb(cellchat, raw.use = TRUE) # Take a long time

saveRDS(object = cellchat, file = "output/cellchat/st_1_CA/cellchat.st_1_CA_segmentation_0.rds")

cellchat <- filterCommunication(cellchat, min.cells = 10)


cellchat <- computeCommunProbPathway(cellchat)
cellchat <- aggregateNet(cellchat)
groupSize <- as.numeric(table(cellchat@idents))

par(mfrow = c(1,2), xpd=TRUE)
netVisual_circle(cellchat@net$count, vertex.weight = groupSize, weight.scale = T, label.edge= F, title.name = "Number of interactions")
netVisual_circle(cellchat@net$weight, vertex.weight = groupSize, weight.scale = T, label.edge= F, title.name = "Interaction weights/strength")

mat <- cellchat@net$weight

par(mfrow = c(2,4), xpd=TRUE)
for (i in 1:nrow(mat)) {
  mat2 <- matrix(0, nrow = nrow(mat), ncol = ncol(mat), dimnames = dimnames(mat))
  mat2[i, ] <- mat[i, ]
  netVisual_circle(mat2, vertex.weight = groupSize, weight.scale = T, edge.weight.max = max(mat), title.name = rownames(mat)[i])
}


cellchat@netP$pathways
levels(cellchat@idents)
groupSize <- as.numeric(table(cellchat@idents))

vertex.receiver = seq(1,2)
pathways.show <- c("COLLAGEN", "FN1", "LAMININ", "THBS", "TENASCIN", "CDH", "GRN", "TWEAK", "HSPG", "THY1", "VWF", "PTPRM", "PERIOSTIN", "AGRN", "ADGRE5", "JAM", "CADM", "EPHA", "SEMA3", "EGF", "BMP", "DESMOSOME", "IGF")

for (i in 1:length(pathways.show)){
  tryCatch({
    jpeg(paste0("output/cellchat/st_1_CA/hierarchy/", pathways.show[i], ".jpeg"), width = 800, height = 600, units = 'px', quality = 100, pointsize = 16)
    netVisual_aggregate(cellchat, signaling = pathways.show[i], vertex.receiver = vertex.receiver, layout = "hierarchy", vertex.size = groupSize)
    dev.off()
  }, error=function(e){})
}
