# Supplementary material for: Spatial and Single‐Cell Transcriptomics Unraveled Spatial Evolution of Papillary Thyroid Cancer
Source: Adv Sci (Weinh). 2024 Nov 14;12(2):2404491. doi: 10.1002/advs.202404491 (PMC11727256; doi:10.1002/advs.202404491)
Supplement: Supplementary file 3 — Supporting Information [file ADVS-12-2404491-s001.zip › advs202404491-sup-0003-cif/code.DEG.Rmd]

---
title: "Plotting"
output:
  pdf_document: default
  html_document:
    df_print: paged
---

```{r}
# Comparison for a specific cell type between two samples

# Define

cell_type = "Fibroblast_c1"
obj.temp <- subset(st.obj.merge, subset = cell.type == cell_type)

class = "st"; assay = "Spatial"; slot = "data" # Use "RNA" or "Spatial" assay with normalized "data" slot. Do not use "integrated" assay. Also better not to use "SCT"
sample_1 = "st_1_CA"; sample_2 = "st_2_CA" # foldchange = sample_1 / sample_2
min_pct = 0.75; logfc_threshold = 2; p_val_adj = 0.001

# DEG

obj.temp <- subset(obj.temp, subset = orig.ident == sample_1 | orig.ident == sample_2)

Idents(obj.temp) <- "orig.ident"
DEG <- FindMarkers(obj.temp, ident.1 = sample_1, ident.2 = sample_2, min.pct = min_pct, logfc.threshold = logfc_threshold, assay = assay, slot = slot)
DEG <- DEG[DEG$p_val_adj < p_val_adj, ]
# DEG <- DEG[order(DEG$avg_log2FC, decreasing=T),]

write.table(DEG, paste0("output/DEG/", class, "/", cell_type, ".", sample_1, ".VS.", sample_2, ".csv"), sep = ",")
```

```{r}
# Comparison for a specific cell type among all samples

# Define

cell_type = "CD4"
obj.temp <- subset(st.obj.merge, subset = cell.type == cell_type)

class = "st"; assay = "RNA"; slot = "data" # Use "RNA" or "Spatial" assay with normalized "data" slot. Do not use "integrated" assay. Also better not to use "SCT"
min_pct = 0.75; logfc_threshold = 2; p_val_adj = 0.001

# DEG

Idents(obj.temp) <- "orig.ident"

DEG <- FindAllMarkers(obj.temp, min.pct = min_pct, logfc.threshold = logfc_threshold, assay = assay, slot = slot)
DEG <- DEG[DEG$p_val_adj < p_val_adj, ]

write.table(DEG, paste0("output/DEG/", class, "/", cell_type, ".csv"), sep = ",")
```

```{r}
# Comparison between two cell types in a specific sample

# Define

sample = "st_2_CA"
obj.temp <- subset(st.obj.merge, subset = orig.ident == sample)

class = "st"; assay = "Spatial"; slot = "data" # Use "RNA" or "Spatial" assay with normalized "data" slot. Do not use "integrated" assay. Also better not to use "SCT"
cell_type.1 = "Fibroblast_c2"; cell_type.2 = "Fibroblast_c1" # foldchange = cell_type.1 / cell_type.2
min_pct = 0.75; logfc_threshold = 2; p_val_adj = 0.001

# DEG

obj.temp <- subset(obj.temp, subset = cell.type == cell_type.1 | cell.type == cell_type.2)
Idents(obj.temp) <- "cell.type"
  
DEG <- FindMarkers(obj.temp, ident.1 = cell_type.1, ident.2 = cell_type.2, min.pct = min_pct, logfc.threshold = logfc_threshold, assay = assay, slot = slot)
DEG <- DEG[DEG$p_val_adj < p_val_adj, ]
# DEG <- DEG[order(DEG$avg_log2FC, decreasing=T),]

write.table(DEG, paste0("output/DEG/", class, "/", sample, ".", cell_type.1, ".VS.", cell_type.2, ".csv"), sep = ",")
```


```{r}
# Comparison among all cell types in a specific sample

# Define

sample = "st_1_CA"
obj.temp <- subset(st.obj.merge, subset = orig.ident == sample)

class = "st"; assay = "Spatial"; slot = "data" # Use "RNA" or "Spatial" assay with normalized "data" slot. Do not use "integrated" assay. Also better not to use "SCT"
min_pct = 0.75; logfc_threshold = 2; p_val_adj = 0.001

# DEG

Idents(obj.temp) <- "cell.type"

DEG <- FindAllMarkers(obj.temp, min.pct = min_pct, logfc.threshold = logfc_threshold, assay = assay, slot = slot)
DEG <- DEG[DEG$p_val_adj < p_val_adj, ]

write.table(DEG, paste0("output/DEG/", class, "/", sample, ".csv"), sep = ",")
```

```{r}
# Identify gene markers for all cell types

# Define

obj.temp <- sc.obj.merge
assay = "RNA"; slot = "data" # Use "RNA" or "Spatial" assay with normalized "data" slot. Do not use "integrated" assay. Also better not to use "SCT"
min_pct = 0.5; logfc_threshold = 1; p_val_adj = 0.05

# DEG

Idents(obj.temp) <- "umap.id"
cell_type <- levels(Idents(obj.temp))

DEG <- list()
  for(i in 1:length(cell_type)){
    tryCatch({
      DEG[[i]] <- FindMarkers(obj.temp, ident.1 = cell_type[i], only.pos = TRUE, min.pct = min_pct, logfc.threshold = logfc_threshold, assay = assay, slot = slot)
      # DEG[[i]] <- FindConservedMarkers(obj.temp, ident.1 = cell_type[i], grouping.var = "orig.ident", only.pos = TRUE, min.pct = min_pct, logfc.threshold = logfc_threshold, assay = assay, slot = slot)
      DEG[[i]] <- DEG[[i]][DEG[[i]]$p_val_adj < p_val_adj, ]
      names(DEG)[i] <- cell_type[i]
    }, error=function(e){})
  }

DEG.TOP <- c(rownames(DEG[[1]])[1:5], rownames(DEG[[2]])[1:5], rownames(DEG[[3]])[1:5], rownames(DEG[[4]])[1:5], rownames(DEG[[5]])[1:5], rownames(DEG[[6]])[1:5], rownames(DEG[[7]])[1:5], rownames(DEG[[8]])[1:5], rownames(DEG[[9]])[1:5])
DEG.TOP <- DEG.TOP[!is.na(DEG.TOP)]
DEG.TOP <- unique(DEG.TOP)

# Scoring

for (i in 1:length(cell_type)){
  geneset <- rownames(DEG[[i]])
  tryCatch({
    st.obj.merge <- AddModuleScore(st.obj.merge, features = list(geneset), name = cell_type[i], assay = "Spatial")
    }, error=function(e){})
  }

DotPlot(st.obj.merge, features = paste0(cell_type,"1"), dot.scale = 6, group.by = "umap.id", split.by = "orig.ident", assay = "SCT", cols = "RdYlBu", cluster.idents = F) + theme(axis.title = element_text(size=0), axis.text.x = element_text(size=12, angle = 45, hjust = 1), axis.text.y = element_text(size=12), legend.text = element_text(size=10), legend.title = element_text(size=12))

```
