# Supplementary material for: Spatial and Single‐Cell Transcriptomics Unraveled Spatial Evolution of Papillary Thyroid Cancer
Source: Adv Sci (Weinh). 2024 Nov 14;12(2):2404491. doi: 10.1002/advs.202404491 (PMC11727256; doi:10.1002/advs.202404491)
Supplement: Supplementary file 3 — Supporting Information [file ADVS-12-2404491-s001.zip › advs202404491-sup-0003-cif/code.initiation.Rmd]

---
title: "Initiation"
output:
  pdf_document: default
  html_document:
    df_print: paged
---
```{r}
# Common packages

library(Seurat)
library(hdf5r)
library(future)
library(magrittr)
library(ggplot2)

# Global setting

suppressPackageStartupMessages(library(future))
plan("multiprocess", workers = 10)
options(future.globals.maxSize = 40000*1024^2)

setwd("~/scRNAseq/thyroid_cancer")

```
