# Supplementary material for: Spatial and Single‐Cell Transcriptomics Unraveled Spatial Evolution of Papillary Thyroid Cancer
Source: Adv Sci (Weinh). 2024 Nov 14;12(2):2404491. doi: 10.1002/advs.202404491 (PMC11727256; doi:10.1002/advs.202404491)
Supplement: Supplementary file 3 — Supporting Information [file ADVS-12-2404491-s001.zip › advs202404491-sup-0003-cif/code.plotting.Rmd]

---
title: "Plotting"
output:
  pdf_document: default
  html_document:
    df_print: paged
---

```{r}
# Define a color plate

# Using RColorBrewer package

library(RColorBrewer)

# display.brewer.all() # Check color available
ncols <- 30 # Number of color wanted
mypalette <- colorRampPalette(brewer.pal(12, "Paired"))(ncols) # Define a extended color plate from 'Set3'

# Custom for samples

mypalette <- c(sc_1_AP = "#42B540FF", sc_1_CA = "#ED0000FF", sc_1_LB = "#00468BFF", sc_2_AP = "#FDAF91FF", sc_2_CA = "#6F00D2", sc_2_LB = "#FF60AF") # For sc samples

mypalette <- c(st_1_AP = "#42B540FF", st_1_CA = "#ED0000FF", st_2_AP = "#FDAF91FF", st_2_CA = "#6F00D2") # For st samples

# Custom for cell.type

mypalette <- c("Epith"="#FDAF91FF", "PTC_c1"="#FF60AF", "PTC_c2"="#0099B4FF", "PTC_c3"="#ED0000FF", "PTC_c4"="#00F5FF", "PTC_c5"="#FFFF99", "PTC_c6"="#C0FF3E", "Fibrotic"="#ADB6B6FF", "pan.CD4+"="#C4C400", "Macrophage"="blue", "pan.Immu"="#6A3D9A", "Fibroblast"="#B15928", "pan.Stromal"="black") # For st

mypalette <- c("Epith_PTC" = "#FDAF91FF", "pan.CD4+" = "#C4C400", "Macrophage" = "blue", "Fibroblast" = "#B15928", "Unassigned" = "gray") # For cell.type.from.sc

mypalette <- c("blue", "gray", "#ED0000FF", "#C0FF3E", "#00F5FF", "#FFFF99", "#FF60AF", "#C4C400", "#FDAF91FF", "#6A3D9A", "#B15928", "#0099B4FF", "black") # For others

# Visulize the color plate

scales::show_col(mypalette, cex_label = 0.6)

```


```{r}
# Seurat: SpatialPlot()

SpatialPlot(st.obj.merge, features = c("nCount_Spatial", "nFeature_Spatial"), slot = "data", pt.size.factor = 1.5, image.alpha = 1, crop = F, combine = T) & theme(plot.title = element_text(size = 10, family = "sans", color = "black"), legend.text = element_text(size = 5, family = "sans", color = "black"), legend.title = element_text(size = 5, family = "sans", color = "black"), legend.position = "right", legend.key.size = unit(0.3, 'cm'))

SpatialPlot(st.obj.merge, slot = "data", group.by = "cell.type", cols = mypalette, image.alpha = 0, pt.size.factor = 1.5, crop = F, combine = F, label = F, label.size = 3, label.box = T, repel = T)

SpatialPlot(obj.temp[, obj.temp$cell.type == "PTC_c1" | obj.temp$cell.type == "PTC_c2" | obj.temp$cell.type == "Epith_c2"], group.by = "cell.type", cols = mypalette, image.alpha = 0, pt.size.factor = 1.5, crop = F, combine = F)
```

```{r}
# Seurat: SpatialDimPlot()

SpatialDimPlot(st.obj.merge, cols = mypalette, ncol = 2, pt.size = 1.4, image.alpha = 0, crop = F, combine = T, label = F, label.size = 5, repel = TRUE) + theme(plot.title = element_blank(), axis.title = element_blank(), axis.text = element_text(size = 8, family = "sans", color = "black"), legend.title = element_text(size = 5, family = "sans", color = "black"), legend.text = element_text(size = 12, family = "sans", color = "black"), legend.key.size = unit(0.5,'cm'))


# Seurat: DimPlot()

DimPlot(st.obj.merge, group.by = "cell.type", cols = mypalette, split.by = "orig.ident", ncol = 2, pt.size = 0.25, label = F, label.size = 5, repel = TRUE) + theme(plot.title = element_blank(), axis.title = element_blank(), axis.text = element_text(size = 8, family = "sans", color = "black"), legend.title = element_text(size = 5, family = "sans", color = "black"), legend.text = element_text(size = 12, family = "sans", color = "black"), legend.key.size = unit(0.5,'cm'))
```

```{r}
# Seurat: DotPlot()

DotPlot(obj.temp, features = DEG.TOP, assay = "SCT", group.by = "cell.type", dot.scale = 4, cols = "RdYlBu") + theme(axis.title = element_text(size=8), axis.text.x = element_text(size=10, angle = 90, hjust = 1, family = "sans", color = "black"), axis.text.y = element_text(size=10, family = "sans", color = "black"), legend.text = element_text(size=8, family = "sans", color = "black"), legend.title = element_text(size=10, family = "sans", color = "black"), legend.key.size = unit(0.3, 'cm')) # Use use 'group.by' to select Y axis. Use 'idents' to select cell types. Use '+ coord_flip()' to flip x and y axies
```

```{r}
# Seurat: VlnPlot()

VlnPlot(obj.temp, features = DEG.TOP[1:15], assay = "SCT", slot = "data", group.by = "orig.ident", cols = mypalette, pt.size = 0, ncol = 5) & theme(plot.title = element_text(size = 10, family = "sans", color = "black"), axis.title = element_blank(), axis.text.x = element_blank(), axis.text = element_text(size = 8, family = "sans", color = "black"), legend.title = element_text(size = 5, family = "sans", color = "black"), legend.text = element_text(size = 12, family = "sans", color = "black"),  legend.key.size = unit(0.3, 'cm'))
```

```{r}
# Seurat: RidgePlot()

RidgePlot(obj.temp, features = c("pseudotime"), assay = "SCT", slot = "data", idents = "Epith_c1", group.by = "orig.ident") + labs(title = "PTC") + xlab("Pseudotime") + theme(plot.title = element_text(size = 12, family = "sans", color = "black"), axis.text = element_text(size = 12, family = "sans", color = "black"), axis.title.y = element_blank(), axis.title.x = element_text(size = 12, family = "sans", color = "black"), legend.title = element_text(size = 5, family = "sans", color = "black"), legend.text = element_text(size = 12, family = "sans", color = "black"),  legend.key.size = unit(0.3, 'cm')) + NoLegend() + xlim(10,14)
```

```{r}
# Cell cycle score

ggplot(obj.temp@meta.data, aes(S.Score, G2M.Score)) + geom_point(aes(color = Phase)) + theme_minimal()
```


```{r}
# Heatmap

mat <- GetAssayData(obj.temp, assay = "SCT", slot = "scale.data")
cluster_info <- sort(obj.temp$cell.type) # Use "orig.ident" or "cell.type"
annotation = ComplexHeatmap::HeatmapAnnotation(df = data.frame(cluster_info))

mat <- as.matrix(as.data.frame(mat)[rownames(DEG), names(cluster_info)])

mat <- na.omit(mat)
ComplexHeatmap::Heatmap(mat, cluster_rows = T, clustering_distance_rows = "spearman", cluster_columns = T, show_column_names = F, show_row_names = F, top_annotation = annotation, column_split = cluster_info, row_names_gp = grid::gpar(fontsize = 8))
```
