# Supplementary material for: Spatial and Single‐Cell Transcriptomics Unraveled Spatial Evolution of Papillary Thyroid Cancer
Source: Adv Sci (Weinh). 2024 Nov 14;12(2):2404491. doi: 10.1002/advs.202404491 (PMC11727256; doi:10.1002/advs.202404491)
Supplement: Supplementary file 3 — Supporting Information [file ADVS-12-2404491-s001.zip › advs202404491-sup-0003-cif/code.projection.Rmd]

---
title: "Projection between two object"
output:
  pdf_document: default
  html_document:
    df_print: paged
---
```{r}
# Define

projection <- function(
  obj.ref,
  obj.query,
  score = 0.55 # 0.75 by default
){
  DefaultAssay(obj.ref) <- "SCT"; DefaultAssay(obj.query) <- "SCT" # Active assay of both reference and query should be "SCT" for FindTransferAnchors()
  
  anchors <- FindTransferAnchors(reference = obj.ref, query = obj.query, normalization.method = "SCT", npcs = 50) 
  predictions.assay <- TransferData(anchorset = anchors, refdata = obj.ref$orig.ident_umap.id, prediction.assay = TRUE, weight.reduction = obj.query[["pca"]], dims = 1:50)
  obj.query[["predictions.from.sc"]] <- predictions.assay
  
  obj.query$umap.id <- GetTransferPredictions(obj.query, assay = "predictions.from.sc", slot = "data", score.filter = as.numeric(paste0(score)))
  Idents(obj.query) <- "umap.id"
  
  return(obj.query)
}
```

```{r}
# Preprocess

# Active assay of both reference and query should be "SCT" for FindTransferAnchors()
# SCT from reference should contain only one SCT model. Otherwise an error occurs, and this error can only be resolved by projection.preprocess()

projection.preprocess <- function(
  obj,
  type
){
  if(type == "sc"){
    DefaultAssay(obj) <- "RNA"
    obj@assays$SCT <- NULL
    obj@assays$integrated <- NULL
    obj <- SCTransform(obj, assay = "RNA", verbose = FALSE)
    return(obj)
  }else{
    DefaultAssay(obj) <- "Spatial"
    obj@assays$SCT <- NULL
    obj@assays$predictions.from.sc <- NULL
    obj <- SCTransform(obj, assay = "Spatial", verbose = FALSE)
    return(obj)
  }
}
```


```{r}
# Projection of sc data on st data

obj.ref <- sc.obj.merge
obj.query <- st.obj.merge

obj.ref <- projection.preprocess(obj = obj.ref, type = "sc") # SCT from reference should contain only one SCT model

obj.query <- projection(obj.ref = obj.ref, obj.query = obj.query, score = 0.55) # 'score = 0.55' is the best after testing

st.obj.merge@assays$predictions.from.sc <- obj.query@assays$predictions.from.sc
st.obj.merge$umap.id.from.sc <- Idents(obj.query)
```

```{r}
# Projection of st data on the "Epith_PTC" cluster of sc data

obj.ref_1 <- subset(st.obj.merge, subset = orig.ident %in% c("st_1_AP", "st_1_CA"))
obj.ref_2 <- subset(st.obj.merge, subset = orig.ident %in% c("st_2_AP", "st_2_CA"))
obj.query_1 <- subset(sc.obj.merge, subset = cell.type == "Epith_PTC" & orig.ident %in% c("sc_1_AP", "sc_1_CA", "sc_1_LB"))
obj.query_2 <- subset(sc.obj.merge, subset = cell.type == "Epith_PTC" & orig.ident %in% c("sc_2_AP", "sc_2_CA", "sc_2_LB"))

obj.ref_1 <- projection.preprocess(obj = obj.ref_1, type = "st") # SCT from reference should contain only one SCT model
obj.ref_2 <- projection.preprocess(obj = obj.ref_2, type = "st")

obj.ref_1$orig.ident_umap.id <- paste0(obj.ref_1$orig.ident, "_", obj.ref_1$umap.id)
obj.ref_2$orig.ident_umap.id <- paste0(obj.ref_2$orig.ident, "_", obj.ref_2$umap.id)

obj.query_1 <- projection(obj.ref = obj.ref_1, obj.query = obj.query_1, score = 0.55)
obj.query_2 <- projection(obj.ref = obj.ref_2, obj.query = obj.query_2, score = 0.55)

obj.query_1$umap.id.from.st <- Idents(obj.query_1)
obj.query_2$umap.id.from.st <- Idents(obj.query_2)

obj.query_1$cell.type.from.st <- "Unassigned"
obj.query_1$cell.type.from.st[obj.query_1$umap.id.from.st == "st-1-AP-0"] <- "Epith"
obj.query_1$cell.type.from.st[obj.query_1$umap.id.from.st == "st-1-CA-9"] <- "PTC" # In detailed, "st-1-CA-9" refers to "PTC_c6"
obj.query_1$cell.type.from.st[obj.query_1$umap.id.from.st == "st-1-CA-6"] <- "PTC" # In detailed, "st-1-CA-6" refers to "PTC_c2"
obj.query_1$cell.type.from.st[obj.query_1$umap.id.from.st == "st-1-CA-7"] <- "PTC" # In detailed, "st-1-CA-7" refers to "PTC_c4"

obj.query_2$cell.type.from.st <- "Unassigned"
obj.query_2$cell.type.from.st[obj.query_2$umap.id.from.st == "st-2-AP-15"] <- "Epith"
obj.query_2$cell.type.from.st[obj.query_2$umap.id.from.st == "st-2-CA-16"] <- "PTC" # In detailed, "st-2-CA-16" refers to "PTC_c5"

projection.stTOsc_Epith_PTC <- list(Patient.1 = obj.query_1, Patient.2 = obj.query_2)

#_____________________________
obj.query_1 <- projection.stTOsc_Epith_PTC[[1]]
obj.query_1$oc <- paste0(obj.query_1$orig.ident, "_", obj.query_1$cell.type.from.st)
obj.query_1 <- subset(obj.query_1, subset = oc %in% c("sc_1_AP_Epith", "sc_1_CA_Epith", "sc_1_CA_PTC_c6", "sc_1_LB_PTC_c6"))

obj.temp <- obj.query_1
Idents(obj.temp) <- "oc"

assay = "RNA"; slot = "data"
min_pct = 0.75; logfc_threshold = 1; p_val_adj = 0.05

DEG <- FindAllMarkers(obj.temp, only.pos = T, min.pct = min_pct, logfc.threshold = logfc_threshold, assay = assay, slot = slot)
DEG <- DEG[DEG$p_val_adj < p_val_adj, ]
DEG <- DEG[order(DEG$avg_log2FC, decreasing=T),]
DEG <- DEG[order(DEG$cluster, decreasing=F),]

DEG_temp <- subset(DEG, subset = cluster == "sc_1_LB_PTC_c6")

mat <- GetAssayData(obj.temp, assay = "SCT", slot = "scale.data")
cluster_info <- sort(obj.temp$oc) # Use "orig.ident" or "cell.type"
annotation = ComplexHeatmap::HeatmapAnnotation(df = data.frame(cluster_info))
mat <- as.matrix(as.data.frame(mat)[DEG$gene, names(cluster_info)])
mat <- na.omit(mat)
ComplexHeatmap::Heatmap(mat, cluster_rows = F, clustering_distance_rows = "spearman", cluster_columns = F, show_column_names = F, show_row_names = F, top_annotation = annotation, column_split = cluster_info, row_names_gp = grid::gpar(fontsize = 8))

DEG_temp <- DEG_temp[order(DEG_temp$avg_log2FC, decreasing=T),]

obj.temp <- subset(st.obj.merge, subset = cell.type %in% c("Epith", "PTC_c1", "PTC_c2", "PTC_c3", "PTC_c4", "PTC_c5", "PTC_c6") & orig.ident %in% c("st_1_CA"))

VlnPlot(obj.temp, features = DEG_temp$gene, assay = "SCT", slot = "data", group.by = "cell.type", cols = mypalette, pt.size = 0, ncol = 8) & theme(plot.title = element_text(size = 8), axis.title = element_blank(), axis.text.x = element_text(size = 0), axis.text = element_text(size = 8), legend.key.size = unit(0.3, 'cm'))


#_____________________________
tb <- read.table("res/DEG_1.csv", check.names = F, sep = ",")
rownames(tb) <- tb$V2; tb <- tb[,-1]; tb <- tb[,-1]

obj.temp <- subset(st.obj.merge, subset = cell.type %in% c("Epith", "PTC_c1", "PTC_c2", "PTC_c3", "PTC_c4", "PTC_c5", "PTC_c6", "Fibrotic"))

for (i in 1:length(rownames(tb))){
  geneset <- tb[i,][tb[i,] !=""]
  obj.temp <- AddModuleScore(obj.temp, features = list(geneset), name = paste0("score.", rownames(tb)[i]), assay = "Spatial")
}

min(obj.temp$score.Metastaic1); max(obj.temp$score.Metastaic1)

SpatialPlot(obj.temp, features = paste0("score.Malignant", "1"), slot = "data", pt.size.factor = 1.5, crop = F, combine = T, image.alpha = 0, cols = "RdYlBu") & ggplot2::scale_fill_viridis_c(limits = c(-1,2), breaks = c(-1,2), option = "turbo") & theme(plot.title = element_text(size = 10), legend.text = element_text(size = 8), legend.title = element_text(size = 8), legend.position = "top", legend.key.size = unit(0.4, 'cm'))

min(obj.temp$score.Metastaic1[obj.temp$orig.ident == "st_1_AP"]); max(obj.temp$score.Metastaic1[obj.temp$orig.ident == "st_1_AP"])

obj.temp.1 <- subset(obj.temp, subset = score.Metastaic1 > 1.051942) # score.Malignant1 > 0.11, score.Metastaic1 > 1.051942

prop.table(table(obj.temp.1$cell.type[obj.temp.1$orig.ident == "st_1_CA"]))

#_____________________________
obj.temp <- subset(obj.temp, subset = cell.type %in% c("Epith", "PTC_c1", "PTC_c2", "PTC_c3", "PTC_c4", "PTC_c5", "PTC_c6") & orig.ident %in% c("st_1_CA"))

obj.temp$cell.type.score <- obj.temp$cell.type
obj.temp$cell.type.score[obj.temp$custom1 > 1.115] <- "PTC_high"

Idents(obj.temp) <- "cell.type.score"

assay = "Spatial"; slot = "data"
min_pct = 0.5; logfc_threshold = 1; p_val_adj = 0.05

DEG <- FindAllMarkers(obj.temp, only.pos = F, min.pct = min_pct, logfc.threshold = logfc_threshold, assay = assay, slot = slot)
DEG <- DEG[DEG$p_val_adj < p_val_adj, ]

DEG_temp <- subset(DEG, subset = cluster == "PTC_high")
DEG_temp <- DEG_temp[order(DEG_temp$avg_log2FC, decreasing=T),]

VlnPlot(obj.temp, features = DEG_temp$gene, assay = "SCT", slot = "data", group.by = "cell.type.score", cols = mypalette, pt.size = 0, ncol = 8) & theme(plot.title = element_text(size = 8), axis.title = element_blank(), axis.text.x = element_text(size = 0), axis.text = element_text(size = 8), legend.key.size = unit(0.3, 'cm'))

#_____________________________
obj.temp <- subset(st.obj.merge, subset = cell.type %in% c("Epith", "PTC_c1", "PTC_c2", "PTC_c3", "PTC_c4", "PTC_c5", "PTC_c6"))

Idents(obj.temp) <- "cell.type"
obj.temp <- RenameIdents(obj.temp, "Epith"="0Epith", "PTC_c1"="1PTC_c1", "PTC_c2"="2PTC_c2", "PTC_c3"="3PTC_c3", "PTC_c4"="4PTC_c4", "PTC_c5"="5PTC_c5", "PTC_c6"="6PTC_c6")
obj.temp$cell.type <- Idents(obj.temp)

assay = "Spatial"; slot = "data"
min_pct = 0.75; logfc_threshold = 1; p_val_adj = 0.05

DEG <- FindAllMarkers(obj.temp, only.pos = T, min.pct = min_pct, logfc.threshold = logfc_threshold, assay = assay, slot = slot)
DEG <- DEG[DEG$p_val_adj < p_val_adj, ]
DEG <- DEG[order(DEG$avg_log2FC, decreasing=T),]
DEG <- DEG[order(DEG$cluster, decreasing=F),]

mat <- GetAssayData(obj.temp, assay = "SCT", slot = "scale.data")
cluster_info <- sort(obj.temp$cell.type) # Use "orig.ident" or "cell.type"
annotation = ComplexHeatmap::HeatmapAnnotation(df = data.frame(cluster_info))
mat <- as.matrix(as.data.frame(mat)[DEG$gene, names(cluster_info)])
mat <- na.omit(mat)
ComplexHeatmap::Heatmap(mat, cluster_rows = F, clustering_distance_rows = "spearman", cluster_columns = F, show_column_names = F, show_row_names = T, top_annotation = annotation, column_split = cluster_info, row_names_gp = grid::gpar(fontsize = 6))

DEG_temp <- subset(DEG, subset = cluster == "PTC_c6")
DEG_temp <- DEG_temp[order(DEG_temp$avg_log2FC, decreasing=T),]

VlnPlot(obj.temp, features = DEG_temp$gene, assay = "SCT", slot = "data", group.by = "cell.type.score", cols = mypalette, pt.size = 0, ncol = 8) & theme(plot.title = element_text(size = 8), axis.title = element_blank(), axis.text.x = element_text(size = 0), axis.text = element_text(size = 8), legend.key.size = unit(0.3, 'cm'))


#_____________________________
obj.temp.back <- obj.temp

obj.temp <- subset(obj.temp.back, subset = orig.ident == "st_1_CA")
obj.temp$cell.type[obj.temp$score.OP_signature1 > 0.88] <- "OP"

obj.temp <- subset(obj.temp.back, subset = orig.ident == "st_1_CA")
obj.temp$cell.type[obj.temp$score.Set2_siganture1 > 1.29] <- "Set2"


```
