# Supplementary material for: Spatial and Single‐Cell Transcriptomics Unraveled Spatial Evolution of Papillary Thyroid Cancer
Source: Adv Sci (Weinh). 2024 Nov 14;12(2):2404491. doi: 10.1002/advs.202404491 (PMC11727256; doi:10.1002/advs.202404491)
Supplement: Supplementary file 3 — Supporting Information [file ADVS-12-2404491-s001.zip › advs202404491-sup-0003-cif/code.sc.Rmd]

---
title: "SC analysis by Seurat"
output:
  pdf_document: default
  html_document:
    df_print: paged
---
```{r}
# Packages and global setting

library(Seurat)
library(hdf5r)
library(future)

options(future.globals.maxSize = 40000*1024^2)
# options(warn = -1)
plan("multisession", workers = 10)

setwd("~/scRNAseq/thyroid_cancer")
```


```{r}
### Note
# .1 means "1AP"
# .2 means "1CA"
# .3 means "2AP"
# .4 means "2CA"
# .5 means "1LB"
# .6 means "2LB"
# st means spatial transcriptomics data
# sc means scRNA-seq data

saveRDS(object = sc.obj.merge, file = "sc.obj.merge.rds")

sc.obj.merge_diet <- DietSeurat(sc.obj.merge, counts =FALSE, data = TRUE, scale.data = FALSE, assays = c('SCT'), dimreducs = 'umap')
saveRDS(object = sc.obj.merge_diet, file = "/home/spzhang/shiny-server/tc_sc/data/sc.obj.merge_diet.rds")
```

```{r}
# Create seurat object

seurat.obj.create_sc <- function(
  dir,
  sample,
  min_cells = 3, # Filter genes in Read10x
  min_features = 200 # Filter cells in Read10x
){
  ### Load sc data
  
  input.data <- Read10X(data.dir = dir)
  obj <- CreateSeuratObject(counts = input.data, project = paste0("sc_", sample), min.cells = min_cells, min.features = min_features)
  
  # Calculate mt% and ribo%
  
  obj[["percent.mt"]] <- PercentageFeatureSet(obj, pattern = "^MT-")
  obj[["percent.ribo"]] <- PercentageFeatureSet(obj, pattern = "^RP[SL][[:digit:]]|^RPLP[[:digit:]]|^RPSA")
  
  # Cell cycle scoring

  obj <- NormalizeData(obj) # Must normalize data prior to cell cycle scoring
  s.genes <- cc.genes$s.genes; g2m.genes <- cc.genes$g2m.genes # A list of cell cycle markers, from Tirosh et al, 2015, is loaded with Seurat by default
  obj <- CellCycleScoring(obj, s.features = s.genes, g2m.features = g2m.genes)
  
  return(obj)
}


dir.1 = 'data/scRNA-seq/1_AP/matrix'; sample.1 = "1_AP"
dir.2 = 'data/scRNA-seq/1_LB/matrix'; sample.2 = "1_CA"
dir.3 = 'data/scRNA-seq/2_AP/matrix'; sample.3 = "2_AP"
dir.4 = 'data/scRNA-seq/2_LB/matrix'; sample.4 = "2_CA"
dir.5 = 'data/scRNA-seq/1_CA/matrix'; sample.5 = "1_LB"
dir.6 = 'data/scRNA-seq/2_CA/matrix'; sample.6 = "2_LB"

min_cells = 3; min_features = 200

sc.obj.1 <- seurat.obj.create_sc(dir = dir.1, sample = sample.1, min_cells = min_cells, min_features = min_features)
sc.obj.2 <- seurat.obj.create_sc(dir = dir.2, sample = sample.2, min_cells = min_cells, min_features = min_features)
sc.obj.3 <- seurat.obj.create_sc(dir = dir.3, sample = sample.3, min_cells = min_cells, min_features = min_features)
sc.obj.4 <- seurat.obj.create_sc(dir = dir.4, sample = sample.4, min_cells = min_cells, min_features = min_features)
sc.obj.5 <- seurat.obj.create_sc(dir = dir.5, sample = sample.5, min_cells = min_cells, min_features = min_features)
sc.obj.6 <- seurat.obj.create_sc(dir = dir.6, sample = sample.6, min_cells = min_cells, min_features = min_features)

p1 <- VlnPlot(sc.obj.6, features = c("nCount_RNA", "nFeature_RNA", "percent.mt", "percent.ribo"), ncol = 4)
p2 <- ggplot(sc.obj.6@meta.data, aes(S.Score, G2M.Score)) + geom_point(aes(color = Phase)) + theme_minimal()
p1 | p2
```


```{r}
# QC and SCT

seurat.obj.QC_SCT <- function(
  obj,
  nFeature_RNA_min,
  nFeature_RNA_max,
  percent_mt
){
  # Filter
  
  obj <- subset(obj, subset = nFeature_RNA > as.integer(paste0(nFeature_RNA_min)) & nFeature_RNA < as.integer(paste0(nFeature_RNA_max)) & percent.mt < as.integer(paste0(percent_mt)))
  # obj <- obj[grep("^RP[SL][[:digit:]]|^RPLP[[:digit:]]|^RPSA", rownames(obj), value = T, invert = T), ] # Remove all ribosomal genes
  
  ### SCT. SCT replaces NormalizeData(), ScaleData() and FindVariableFeatures()
  
  obj <- SCTransform(obj, vars.to.regress = c("percent.mt", "percent.ribo", "S.Score", "G2M.Score"), verbose = FALSE)
  
  return(obj)
}

nFeature_RNA_min = 200; nFeature_RNA_max = 5000; percent_mt = 10

sc.obj.1 <- seurat.obj.QC_SCT(sc.obj.1, nFeature_RNA_min, nFeature_RNA_max, percent_mt)
sc.obj.2 <- seurat.obj.QC_SCT(sc.obj.2, nFeature_RNA_min, nFeature_RNA_max, percent_mt)
sc.obj.3 <- seurat.obj.QC_SCT(sc.obj.3, nFeature_RNA_min, nFeature_RNA_max, percent_mt)
sc.obj.4 <- seurat.obj.QC_SCT(sc.obj.4, nFeature_RNA_min, nFeature_RNA_max, percent_mt)
sc.obj.5 <- seurat.obj.QC_SCT(sc.obj.5, nFeature_RNA_min, nFeature_RNA_max, percent_mt)
sc.obj.6 <- seurat.obj.QC_SCT(sc.obj.6, nFeature_RNA_min, nFeature_RNA_max, percent_mt)

p1 <- VlnPlot(sc.obj.6, features = c("nCount_RNA", "nFeature_RNA", "percent.mt", "percent.ribo"), ncol = 4)
p2 <- ggplot(sc.obj.6@meta.data, aes(S.Score, G2M.Score)) + geom_point(aes(color = Phase)) + theme_minimal()
p1 | p2
```

```{r}
# PCA, UMAP and clustering

seurat.pca_umap_cluster <- function(
  obj
){
  obj <- RunPCA(obj, verbose = FALSE)
  obj <- RunUMAP(obj, reduction = "pca", dims = 1:30)
  obj <- FindNeighbors(obj, reduction = "pca", dims = 1:30)
  obj <- FindClusters(obj, verbose = FALSE, resolution = 1.2) # "resolution = 0.8" by default
  
  return(obj)
}

sc.obj.1 <- seurat.pca_umap_cluster(obj = sc.obj.1)
sc.obj.2 <- seurat.pca_umap_cluster(obj = sc.obj.2)
sc.obj.3 <- seurat.pca_umap_cluster(obj = sc.obj.3)
sc.obj.4 <- seurat.pca_umap_cluster(obj = sc.obj.4)
sc.obj.5 <- seurat.pca_umap_cluster(obj = sc.obj.5)
sc.obj.6 <- seurat.pca_umap_cluster(obj = sc.obj.6)

sc.obj.1$umap.id <- sc.obj.1@active.ident
sc.obj.2$umap.id <- sc.obj.2@active.ident
sc.obj.3$umap.id <- sc.obj.3@active.ident
sc.obj.4$umap.id <- sc.obj.4@active.ident
sc.obj.5$umap.id <- sc.obj.5@active.ident
sc.obj.6$umap.id <- sc.obj.6@active.ident
```

```{r}
# Check "resolution" setting in clustering

library(clustree)

obj <- FindClusters(sc.obj.merge, resolution = seq(0.6, 2, by=0.2))
clustree(obj)
```

```{r}
# Integration of sc samples

sc.obj.list <- list(sc_1_AP = sc.obj.1, sc_1_CA = sc.obj.2, sc_2_AP = sc.obj.3, sc_2_CA = sc.obj.4, sc_1_LB = sc.obj.5, sc_2_LB = sc.obj.6)

sc.features <- SelectIntegrationFeatures(object.list = sc.obj.list, nfeatures = 3000)
sc.obj.list <- PrepSCTIntegration(object.list = sc.obj.list, anchor.features = sc.features, verbose = FALSE)
sc.anchors <- FindIntegrationAnchors(object.list = sc.obj.list, normalization.method = "SCT", anchor.features = sc.features, verbose = FALSE)

# all_features <- lapply(sc.obj.list, row.names) %>% Reduce(intersect, .) # Used to return all genes in IntegrateData()
sc.obj.merge <- IntegrateData(anchorset = sc.anchors, normalization.method = "SCT", verbose = FALSE) # Use 'features.to.integrate = all_features' to return corrected all genes

# sc.obj.merge <- SCTransform(sc.obj.merge, vars.to.regress = c("percent.mt", "percent.ribo", "S.Score", "G2M.Score"), verbose = FALSE)

sc.obj.merge <- seurat.pca_umap_cluster(obj = sc.obj.merge)
sc.obj.merge$umap.id <- Idents(sc.obj.merge)

rm(sc.obj.1, sc.obj.2, sc.obj.3, sc.obj.4, sc.obj.5, sc.obj.6, sc.obj.list)
```

```{r}
# Doublet detection and removal

library(DoubletFinder)

doubletDection <- function(
  obj
){
sweep.res.list <- paramSweep_v3(obj, PCs = 1:10, sct = T, num.cores = 1) # object must be a fully-processed Seurat object

for(i in 1:length(sweep.res.list)){
  if(length(sweep.res.list[[i]]$pANN[is.nan(sweep.res.list[[i]]$pANN)]) != 0){
    if(i != 1){
      sweep.res.list[[i]] <- sweep.res.list[[i - 1]]
    }else{
      sweep.res.list[[i]] <- sweep.res.list[[i + 1]]
    }
  }
}

sweep.stats <- summarizeSweep(sweep.res.list, GT = FALSE)
bcmvn <- find.pK(sweep.stats)
pk_v <- as.numeric(as.character(bcmvn$pK))
pk_good <- pk_v[bcmvn$BCmetric==max(bcmvn$BCmetric)]
nExp_poi <- round(0.1*length(colnames(obj)))
obj <- doubletFinder_v3(obj, PCs = 1:10, pN = 0.25, pK = pk_good, nExp = nExp_poi, reuse.pANN = FALSE, sct = T)
colnames(obj@meta.data)[ncol(obj@meta.data)]="doublet"

  return(obj)
}

sc.obj.merge <- doubletDection(sc.obj.merge)

DimPlot(sc.obj.merge, reduction = "umap", pt.size = 1, group.by = "doublet")
as.data.frame(table(sc.obj.merge$doublet))

# obj.temp <- subset(sc.obj.merge, subset = doublet == "Singlet")
```
