# Supplementary material for: Spatial and Single‐Cell Transcriptomics Unraveled Spatial Evolution of Papillary Thyroid Cancer
Source: Adv Sci (Weinh). 2024 Nov 14;12(2):2404491. doi: 10.1002/advs.202404491 (PMC11727256; doi:10.1002/advs.202404491)
Supplement: Supplementary file 3 — Supporting Information [file ADVS-12-2404491-s001.zip › advs202404491-sup-0003-cif/code.scoring.Rmd]

---
title: "Scoring"
output:
  pdf_document: default
  html_document:
    df_print: paged
---

```{r}
# Seurat: AddModuleScore()
# Use "RNA" or "Spatial" assay. "SCT" can also be used. Do not use "integrated" assay

tb <- read.table("res/FerrDB_genes.csv", check.names = F, sep = ",")
rownames(tb) <- tb$V2; tb <- tb[,-1]; tb <- tb[,-1]

# obj.temp <- subset(sc.obj.merge, subset = cell.type != "Unknown" & cell.type != "Fibrocytes" & cell.type != "ECs" & cell.type != "Fibroblasts" & cell.type != "Epith_PTC")
# obj.temp <- subset(st.obj.merge, subset = cell.type != "None" & cell.type != "Fibroblast_c1" & cell.type != "Fibroblast_c2" & cell.type != "Fibrotic" & cell.type != "TAM")
obj.temp <- subset(st.obj.merge, subset = cell.type == "Epith" | cell.type == "PTC_c2" | cell.type == "PTC_c1" | cell.type == "PTC_c5" | cell.type == "PTC_c4" | cell.type == "PTC_c6" | cell.type == "PTC_c3")

for (i in 1:length(rownames(tb))){
  geneset <- tb[i,][tb[i,] !=""]
  obj.temp <- AddModuleScore(obj.temp, features = list(geneset), name = paste0("score.", rownames(tb)[i]), assay = "Spatial")
}

# Seurat: VlnPlot()

mycols <- c(sc_1_AP = "#42B540FF", sc_1_CA = "#ED0000FF", sc_1_LB = "#00468BFF", sc_2_AP = "#FDAF91FF", sc_2_CA = "#6F00D2", sc_2_LB = "#FF60AF") # For sc samples
# mycols <- c(st_1_AP = "#42B540FF", st_1_CA = "#ED0000FF", st_2_AP = "#FDAF91FF", st_2_CA = "#6F00D2") # For st samples
VlnPlot(obj.temp, features = paste0("score.", rownames(tb)[1:4],"1"), group.by = "cell.type", split.by = "orig.ident", assay = "SCT", slot = "data", pt.size = 0, ncol = 2, cols = mycols) & theme(plot.title = element_text(size = 10), axis.title.x = element_blank(), axis.text = element_text(size = 10), axis.text.x = element_blank(), legend.key.size = unit(0.3, 'cm'))

# Seurat: SpatialPlot()

min = min(obj.temp$TCGA_THCA_up1); max = max(obj.temp$TCGA_THCA_up1)
SpatialPlot(obj.temp, features = paste0("score.", rownames(tb)[1],"1"), slot = "data", pt.size.factor = 1, crop = F, combine = T, image.alpha = 1, cols = "RdYlBu") & ggplot2::scale_fill_viridis_c(limits = c(as.integer(min),as.integer(max)), breaks = c(as.integer(min),as.integer(max)), option = "turbo") & theme(plot.title = element_text(size = 10), legend.text = element_text(size = 8), legend.title = element_text(size = 8), legend.position = "top", legend.key.size = unit(0.4, 'cm'))

# Seurat: DotPlot()

DotPlot(obj.temp, features = paste0("score.", rownames(tb),"1"), dot.scale = 6, group.by = "cell.type", split.by = "orig.ident", cols = "RdYlBu", cluster.idents = F) + theme(axis.title = element_text(size=0), axis.text.x = element_text(size=12, angle = 45, hjust = 1), axis.text.y = element_text(size=12), legend.text = element_text(size=10), legend.title = element_text(size=12), legend.key.size = unit(0.3, 'cm'))

# Heatmap

mat <- GetAssayData(obj.temp, assay = "SCT", slot = "scale.data")
cluster_info <- sort(obj.temp$cell.type)
annotation = HeatmapAnnotation(df = data.frame(cluster_info))
geneset <- tb[2,][tb[2,] !=""]
# geneset <- tb[tb !=""]
mat <- as.matrix(as.data.frame(mat)[geneset, names(cluster_info)])
mat <- na.omit(mat)
ComplexHeatmap::Heatmap(mat, cluster_rows = T, cluster_columns = T, show_column_names = F, show_row_names = T, top_annotation = annotation, column_split = cluster_info, row_names_gp = gpar(fontsize = 8))
```
