# Supplementary material for: Spatial and Single‐Cell Transcriptomics Unraveled Spatial Evolution of Papillary Thyroid Cancer
Source: Adv Sci (Weinh). 2024 Nov 14;12(2):2404491. doi: 10.1002/advs.202404491 (PMC11727256; doi:10.1002/advs.202404491)
Supplement: Supplementary file 3 — Supporting Information [file ADVS-12-2404491-s001.zip › advs202404491-sup-0003-cif/code.st.Rmd]

---
title: "ST analysis by Seurat"
output:
  pdf_document: default
  html_document:
    df_print: paged
---
```{r}
# Packages and global setting

library(Seurat)
library(hdf5r)
library(future)

options(future.globals.maxSize = 30000*1024^2)
# options(warn = -1)
plan("multisession", workers = 10)

setwd("~/scRNAseq/thyroid_cancer")
```

```{r}
### Note
# .1 means "1AP"
# .2 means "1CA"
# .3 means "2AP"
# .4 means "2CA"
# .5 means "1LB"
# .6 means "2LB"
# st means spatial transcriptomics data
# sc means scRNA-seq data

saveRDS(object = st.obj.merge, file = "st.obj.merge.rds")

st.obj.merge_diet <- DietSeurat(st.obj.merge, counts = FALSE, data = TRUE, scale.data = FALSE, assays = c("Spatial"), dimreducs = 'umap')
saveRDS(object = st.obj.merge_diet, file = "/home/spzhang/shiny-server/tc_st_Spatial/data/st.obj.merge_diet_Spatial.rds")
```

```{r}
# Create seurat object

seurat.obj.create_st <- function(
  dir,
  sample
){
  # Load st data (Only need to designate a path containing 'filtered_feature_bc_matrix.h5' and 'spatial' folder)
  
  obj <- Load10X_Spatial(data.dir = dir, slice = sample, filter.matrix = TRUE)
  obj@meta.data$orig.ident <- sample; obj@project.name <- sample
  
  # Calculate MT% and ribo%
  
  obj[["percent.mt"]] <- PercentageFeatureSet(obj, pattern = "^MT[-]")
  obj[["percent.ribo"]] <- PercentageFeatureSet(obj, pattern = "^RP[SL][[:digit:]]|^RPLP[[:digit:]]|^RPSA")
  
  # Cell cycle scoring

  obj <- NormalizeData(obj) # Must normalize data prior to cell cycle scoring
  s.genes <- cc.genes$s.genes; g2m.genes <- cc.genes$g2m.genes # A list of cell cycle markers, from Tirosh et al, 2015, is loaded with Seurat by default
  obj <- CellCycleScoring(obj, s.features = s.genes, g2m.features = g2m.genes)

  return(obj)
}

dir.1 = "data/10X_visium/10X-Hum-1AP/outs"; sample.1 = "st_1_AP"
dir.2 = "data/10X_visium/10X-Hum-1CA/outs"; sample.2 = "st_1_CA"
dir.3 = "data/10X_visium/10X-Hum-2AP/outs"; sample.3 = "st_2_AP"
dir.4 = "data/10X_visium/10X-Hum-2CA/outs"; sample.4 = "st_2_CA"

st.obj.1 <- seurat.obj.create_st(dir = dir.1, sample = sample.1)
st.obj.2 <- seurat.obj.create_st(dir = dir.2, sample = sample.2)
st.obj.3 <- seurat.obj.create_st(dir = dir.3, sample = sample.3)
st.obj.4 <- seurat.obj.create_st(dir = dir.4, sample = sample.4)

p1 <- VlnPlot(st.obj.1, features = c("nCount_Spatial", "nFeature_Spatial", "percent.mt", "percent.ribo"), ncol = 4)
p2 <- ggplot(st.obj.1@meta.data, aes(S.Score, G2M.Score)) + geom_point(aes(color = Phase)) + theme_minimal()
p1 | p2
```

```{r}
# QC and SCT

seurat.obj.QC_SCT <- function(
  obj
){
  # Filter: optional, maybe better not to do any filtering for ST data
  
  # obj <- subset(obj, subset = nFeature_RNA > 200 & nFeature_RNA < 6000 & percent.mt < 10)
  
  # SCT
  
  obj <- SCTransform(obj, "Spatial", vars.to.regress = c("percent.mt", "percent.ribo", "S.Score", "G2M.Score"), verbose = FALSE)
  
  return(obj)
}

st.obj.1 <- seurat.obj.QC_SCT(st.obj.1)
st.obj.2 <- seurat.obj.QC_SCT(st.obj.2)
st.obj.3 <- seurat.obj.QC_SCT(st.obj.3)
st.obj.4 <- seurat.obj.QC_SCT(st.obj.4)
```


```{r}
# PCA, UMAP and clustering

seurat.pca_umap_cluster <- function(
  obj
){
  obj <- RunPCA(obj, assay = "SCT", verbose = FALSE)
  obj <- RunUMAP(obj, reduction = "pca", dims = 1:30)
  obj <- FindNeighbors(obj, reduction = "pca", dims = 1:30)
  obj <- FindClusters(obj, verbose = FALSE, resolution = 1.2) # "resolution = 0.8" by default
  
  return(obj)
}  
  
st.obj.1 <- seurat.pca_umap_cluster(st.obj.1)
st.obj.2 <- seurat.pca_umap_cluster(st.obj.2)
st.obj.3 <- seurat.pca_umap_cluster(st.obj.3)
st.obj.4 <- seurat.pca_umap_cluster(st.obj.4)

st.obj.1$umap.id <- st.obj.1@active.ident
st.obj.2$umap.id <- st.obj.2@active.ident
st.obj.3$umap.id <- st.obj.3@active.ident
st.obj.4$umap.id <- st.obj.4@active.ident

```

```{r}
# Identification of Spatially Variable Features (SVF) using unsupervised clustering

seurat.SVF <- function(
  obj
){  
  obj <- FindSpatiallyVariableFeatures(obj, assay = "SCT", features = VariableFeatures(obj)[1:1000], selection.method = "markvariogram")

  return(obj)
}

st.obj.1 <- seurat.SVF(st.obj.1)
st.obj.2 <- seurat.SVF(st.obj.2)
st.obj.3 <- seurat.SVF(st.obj.3)
st.obj.4 <- seurat.SVF(st.obj.4)

st.obj.list <- list(st_1_AP = st.obj.1, st_1_CA = st.obj.2, st_2_AP = st.obj.3, st_2_CA = st.obj.4)
```

```{r}
# Merge multiple samples
# By default, merge() will combine the Seurat objects based on the raw count matrices, erasing any previously normalized and scaled data matrices. Use "merge.data = TRUE" If want to merge the normalized data matrices as well.

st.obj.merge.1 <- merge(st.obj.1, st.obj.2, merge.data = TRUE)
st.obj.merge.2 <- merge(st.obj.3, st.obj.4, merge.data = TRUE)
st.obj.merge <- merge(st.obj.merge.1, st.obj.merge.2, merge.data = TRUE)
VariableFeatures(st.obj.merge) <- c(VariableFeatures(st.obj.1), VariableFeatures(st.obj.2), VariableFeatures(st.obj.3), VariableFeatures(st.obj.4)) # After merging, the variable feature slot gets wiped. Need to add them back before RunPCA()

# rm(st.obj.1, st.obj.2, st.obj.3, st.obj.4, st.obj.merge.1, st.obj.merge.2)

st.obj.merge <- seurat.obj.QC_SCT(st.obj.merge)
st.obj.merge <- seurat.pca_umap_cluster(obj = st.obj.merge) 
st.obj.merge$umap.id <- st.obj.merge@active.ident
```
