# Supplementary material for: Spatial and Single‐Cell Transcriptomics Unraveled Spatial Evolution of Papillary Thyroid Cancer
Source: Adv Sci (Weinh). 2024 Nov 14;12(2):2404491. doi: 10.1002/advs.202404491 (PMC11727256; doi:10.1002/advs.202404491)
Supplement: Supplementary file 3 — Supporting Information [file ADVS-12-2404491-s001.zip › advs202404491-sup-0003-cif/code.stLearn.Rmd]

---
title: "stLearn"
output:
  pdf_document: default
  html_document:
    df_print: paged
---

```{r}
# Generate Seurat label transferring

sample = "st_1_CA"
obj.temp <- subset(st.obj.merge, subset = orig.ident == sample)
Idents(obj.temp) <- "cell.type"

label_transfer <- table(obj.temp$cell.type, colnames(obj.temp))
colnames(label_transfer) <- substr(colnames(label_transfer), 1, nchar(colnames(label_transfer))-4)
label_transfer <- t(label_transfer)
rowname <- rownames(label_transfer)
label_transfer <- apply(label_transfer[, 1:13], 2, function(x) as.numeric(as.character(x))) # Make sure 'label_transfer[, 1:?]' covers all the cell types
rownames(label_transfer) <- rowname 
prediction.score.max <- apply(label_transfer,1,max)
prediction.score.max <- as.matrix(prediction.score.max)
colnames(prediction.score.max) <- "prediction.score.max"
label_transfer <- merge(label_transfer, prediction.score.max, by = 0)
rownames(label_transfer) <- label_transfer[,1]; label_transfer[,1] <- NULL
predicted.id <- apply(label_transfer, 1, function(t) colnames(label_transfer)[which.max(t)])
predicted.id <- as.matrix(predicted.id)
colnames(predicted.id) <- "predicted.id"
label_transfer <- merge(label_transfer, predicted.id, by = 0)
rownames(label_transfer) <- label_transfer[,1]; label_transfer[,1] <- NULL
write.table(label_transfer,paste0("output/stLearn/",sample,"/label_transfer_bc.csv"), sep = "\t")

# (Option) Generate Seurat label transferring and prepare file from Seurat for deconvolution

# source("~/scRNAseq/fun/stLearn.label_prep.R") # "predictions.from.sc" assay must be used
# stLearn.label_prep(obj = obj.temp, sample = sample)
```


```{python}
# Initiation

import stlearn as st
import scanpy as sc
import pandas as pd
import numpy as np
import random
import matplotlib.pyplot as plt
import pickle
import os

os.environ['TF_XLA_FLAGS'] = '--tf_xla_enable_xla_devices'

dir = "/home/spzhang/scRNAseq/thyroid_cancer"
input_dir="/data/10X_visium/10X-Hum-1CA/outs"

sample="st_1_CA"
# pickle.dump(data, open(str(dir)+'/output/stLearn/'+str(sample)+'/stLearn.data.0.pkl', 'wb')) # Save adata object
data=pickle.load(open(str(dir)+'/output/stLearn/'+str(sample)+'/stLearn.data.0.pkl', 'rb')) # Load adata object
```

```{python}
# Preparation

# Read, preprocess and create adata object

  data = st.Read10X(path=str(dir)+str(input_dir))

  st.pp.filter_genes(data,min_cells=3)
  st.pp.normalize_total(data)
  st.pp.log1p(data)
  st.pp.scale(data)

  st.em.run_pca(data,n_comps=50,random_state=0) # Run PCA
  st.pp.tiling(data,out_path=str(dir)+"/output/stLearn/"+str(sample)+"/tiling",crop_size = 40) # Tiling image
  st.pp.extract_feature(data) # Using Deep Learning to extract feature

# Apply stSME spatial-PCA option
  st.spatial.morphology.adjust(data,use_data="X_pca",radius=50,method="mean")
  st.pp.neighbors(data,n_neighbors=25,use_rep='X_pca_morphology',random_state=0)

  st.tl.clustering.louvain(data,random_state=0)

  st.pl.cluster_plot(data,use_label="louvain",image_alpha=1,size=10)
  plt.title("louvain.clustering")
  plt.savefig(str(dir)+"/output/stLearn/"+str(sample)+"/cluster.louvain.png",bbox_inches='tight')

# Seurat label transfer
  st.add.labels(data, str(dir)+"/output/stLearn/"+str(sample)+'/label_transfer_bc.csv', sep='\t') # 'label_transfer_bc' will be stored as 'predictions' automatically

  st.pl.cluster_plot(data,use_label="predictions",image_alpha=1,size=20,figsize=[10,8],dpi=200) # Add 'cmap="Set1"' to define colors
  plt.title("predictions.clustering")
  plt.savefig(str(dir)+"/output/stLearn/"+str(sample)+"/cluster.seurat.png",bbox_inches='tight')

# Plot subcluster

  st.spatial.clustering.localization(data,eps=50)

  use_label="predictions"
  cluster_list=list(data.obs["predictions"].value_counts().index)

  for cluster in cluster_list:
    st.pl.subcluster_plot(data,use_label=use_label,cluster=cluster,image_alpha=0.5,size=20,text_box_size=0,title=str(cluster),figsize=[6,6],dpi=100)
    filename=f'{dir}/output/stLearn/{sample}/subcluster/{use_label}.{cluster}.png'
    plt.title(str(cluster)+".subclusters")
    plt.savefig(filename,bbox_inches='tight')
    plt.close()

# Plot genes

gene_list=["APOE","GPX3"]

  for gene in gene_list:
    st.pl.gene_plot(data,gene_symbols=gene,size=10,figsize=[6,6],dpi=200)
    filename=f'{dir}/output/stLearn/{sample}/gene/{gene}.png'
    plt.title(str(gene)+".expression")
    plt.savefig(filename,bbox_inches='tight')
    plt.close()

# Save adata object

pickle.dump(data, open(str(dir)+'/output/stLearn/'+str(sample)+'/stLearn.data.0.pkl', 'wb'))
```

```{python}
# Spatial Trajectory inference

# If use labels from Seurat

categories = data.obs["predictions"].cat.categories # Backup the original index
data.obs["predictions"].cat.categories=["0","1","2","3","4","5","6","7","8","9","10","11","12"] # # Temporally change cluster index of predictions into integer type, which is required, otherwise error occurs. Error also occurs if start with "1"
# Refer to: Epith, Fibroblast, Fibrotic, Macrophage, PTC_c1, PTC_c2, PTC_c3, PTC_c4, PTC_c5, PTC_c6, pan.CD4+, pan.Immu, pan.Stromal

# Determine the root

use_label="predictions" # Use "predictions" if labels from Seurat or "louvain"' if want to run louvain clusters
root=0

  list_idx_cluster = np.flatnonzero(data.obs[use_label]  == str(root)) # Get all index of cluster 1
  idx_min = np.argmin(data.obsm["X_pca"][data.obs[use_label]  == str(root)][:,1], axis=0) # Get min/max index of the x-axis (0) or y-axis (1) dimension of X_umap
  data.uns["iroot"] = list_idx_cluster[idx_min] # Get the root index. Can also directly set a root, e.g. "data.uns["iroot"]=3733"
  st.spatial.trajectory.pseudotime(data,eps=50,use_rep="X_pca",use_sme=True,use_label=use_label) # Need to use 'use_label="louvain"' if want to run louvain clusters

# Infer global spatial trajectory for specific clusters

cluster_list=[4,5,6,7,8,9]

  st.spatial.trajectory.pseudotimespace_global(data,use_label=use_label,list_clusters=cluster_list) # Cluster name must be integer type

  # Plot With labels
  st.pl.cluster_plot(data,use_label=use_label,show_trajectories=True,list_clusters=cluster_list,show_subcluster=True,show_color_bar=True,show_node=True,size=20,figsize=[8,8],color_bar_size=10,show_cluster_labels=True,text_box_size=10,dpi=100)
  plt.title("Spatial trajectories: cluster."+str(cluster_list))
  plt.savefig(str(dir)+"/output/stLearn/"+str(sample)+"/trajectory/root"+str(root)+str(cluster_list)+".global."+str(use_label)+".labeled.png",bbox_inches='tight')

  # Plot without label
  st.pl.cluster_plot(data,use_label=use_label,show_trajectories=True,list_clusters=cluster_list,show_subcluster=False,show_color_bar=True,show_node=True,size=20,figsize=[8,8],color_bar_size=10,show_cluster_labels=False,text_box_size=10,dpi=100)
  plt.title("Spatial trajectories: cluster."+str(cluster_list))
  plt.savefig(str(dir)+"/output/stLearn/"+str(sample)+"/trajectory/root"+str(root)+str(cluster_list)+".global."+str(use_label)+".png",bbox_inches='tight')

  # Plot global tree
  
  st.pl.trajectory.tree_plot(data,use_label=use_label,piesize=0.1,zoom=0.1,show_all=True,figsize=[24,8],fontsize=10,dpi=100)
  plt.title("Spatial trajectory tree: cluster."+str(cluster_list))
  plt.savefig(str(dir)+"/output/stLearn/"+str(sample)+"/trajectory/root"+str(root)+str(cluster_list)+".global.tree."+str(use_label)+".png",bbox_inches='tight')
  
# Calculate driving genes  

cladename=18

  st.spatial.trajectory.detect_transition_markers_clades(data,clade=cladename,use_raw_count=False,cutoff_spearman=0.3,cutoff_pvalue=0.05)

  st.pl.trajectory.transition_markers_plot(data,top_genes=20,trajectory="clade_"+str(cladename),dpi=100)
  plt.gcf().set_size_inches(3,4)
  plt.savefig(str(dir)+"/output/stLearn/"+str(sample)+"/trajectory/root"+str(root)+str(cluster_list)+".global.tree."+str(use_label)+".clade."+str(cladename)+".png",bbox_inches='tight')

  clade = data.uns["clade_18"] # Export gene list
  clade.to_csv(str(dir)+"/output/stLearn/"+str(sample)+"/trajectory/root"+str(root)+str(cluster_list)+".global.tree."+str(use_label)+".clade."+str(cladename)+".csv")

# Calculate DEG between 2 clades

cladeA="clade_5"
cladeB="clade_54"

  st.spatial.trajectory.compare_transitions(data,trajectories=(str(cladeA),str(cladeB)))

  st.pl.trajectory.DE_transition_plot(data,top_genes=20,font_size=10,dpi=100)
  plt.gcf().set_size_inches(4,10)
  plt.savefig(str(dir)+"/output/stLearn/"+str(sample)+"/trajectory/root"+str(root)+str(cluster_list)+".global.tree."+str(use_label)+"."+str(cladeA)+".vs."+str(cladeB)+".png",bbox_inches='tight')

  clade = data.uns["compare_result"] # Export gene list
  clade.to_csv(str(dir)+"/output/stLearn/"+str(sample)+"/trajectory/root"+str(root)+str(cluster_list)+".global.tree."+str(use_label)+"."+str(cladeA)+".vs."+str(cladeB)+".csv")

# Infer local spatial trajectory for a specific cluster

cluster=7

  st.spatial.trajectory.pseudotimespace_local(data,use_label=use_label,cluster=cluster)

  st.pl.trajectory.local_plot(data,use_label=use_label,use_cluster=cluster,spot_size=12,data_alpha=1,branch_alpha=0.5,arrow_alpha=0.5,reverse=True,dpi=100)
  filename=f'{dir}/output/stLearn/{sample}/trajectory/local.{use_label}.{cluster}.png'
  plt.gcf().set_size_inches(12, 10)
  plt.title(str(cluster)+".trajectory.local")
  plt.savefig(filename,bbox_inches='tight')
  plt.close()
```

```{r}
# GSEA for driving genes or DEGs

library(gprofiler2)

sample <- "st_1_CA"; cluster <- "[1, 2, 3, 4]"; clade <- "8"; root <- "0"
DEG <- read.table(paste0("output/stLearn/", sample, "/trajectory/root", root, ".", cluster, ".global.tree.predictions.clade.", clade, ".csv"), sep = ",")
DEG <- DEG[-1,]

# Run multiple gene lists

query.up <- DEG[DEG$V3 > 0,]; query.down <- DEG[DEG$V3 < 0,]
query.up <- query.up$V2; query.down <- query.down$V2

source <- "KEGG" # Use "KEGG", "REAC" or others

multi_gp <- gost(list("Up" = query.up, "Down" = query.down), multi_query = F, evcodes = T, ordered_query = T, exclude_iea = T, user_threshold = 0.05, sources = c(paste0(source)), organism = "hsapiens")

gp_mod = multi_gp$result[, c("query", "source", "term_id", "term_name", "p_value", "query_size", "intersection_size", "term_size", "effective_domain_size", "intersection")]
gp_mod$GeneRatio = paste0(gp_mod$intersection_size, "/", gp_mod$query_size)
gp_mod$BgRatio = paste0(gp_mod$term_size, "/", gp_mod$effective_domain_size)
names(gp_mod) = c("Regulation", "Category", "ID", "Description", "p.adjust", "query_size", "Count", "term_size", "effective_domain_size", "geneID", "GeneRatio", "BgRatio")
gp_mod$geneID = gsub(",", "/", gp_mod$geneID)
gp_mod <- gp_mod[!duplicated(gp_mod$ID), ]
row.names(gp_mod) = gp_mod$ID
gp_mod <- gp_mod[order(gp_mod$p.adjust, decreasing = F),]

write.table(gp_mod, paste0("output/stLearn/", sample, "/trajectory/root", root, ".", cluster, ".global.tree.predictions.clade.", clade, ".gprofiler2.",source,".csv"), sep = ",")
```
